# Supplementary material for: Down-Regulation of MiR-181c-5p Promotes Epithelial-to-Mesenchymal Transition in Laryngeal Squamous Cell Carcinoma via Targeting SERPINE1
Source: Front Oncol. 2020 Dec 21;10:544476. doi: 10.3389/fonc.2020.544476 (PMC7931772; doi:10.3389/fonc.2020.544476)
Supplement: Supplementary file 2 [file Table_1.xlsx]

## Sheet: Sheet1
TCGA IDs of RNA-seq samples	samples type of RNA-seq	TCGA IDs of miRNA-seq samples	samples type of miRNA-seq
TCGA-CV-7440-11A-01R-2187-07	Normal	TCGA-CV-7261-11A-01R-2015-13	Normal
TCGA-CV-7101-11A-01R-2016-07	Normal	TCGA-CV-7440-11A-01R-2186-13	Normal
TCGA-CV-7245-11A-01R-2016-07	Normal	TCGA-CV-6962-11A-01R-1914-13	Normal
TCGA-CV-7250-11A-01R-2016-07	Normal	TCGA-CV-7177-11A-01R-2015-13	Normal
TCGA-CV-6962-11A-01R-1915-07	Normal	TCGA-CV-7101-11A-01R-2015-13	Normal
TCGA-CV-7242-11A-01R-2016-07	Normal	TCGA-CV-7437-11A-01R-2131-13	Normal
TCGA-CV-7424-11A-01R-2081-07	Normal	TCGA-CV-6935-11A-01R-1914-13	Normal
TCGA-CV-7261-11A-01R-2016-07	Normal	TCGA-CV-7242-11A-01R-2015-13	Normal
TCGA-CV-6935-11A-01R-1915-07	Normal	TCGA-CV-7245-11A-01R-2015-13	Normal
TCGA-CV-7177-11A-01R-2016-07	Normal	TCGA-CV-7424-11A-01R-2080-13	Normal
TCGA-H7-A6C5-11A-11R-A30B-07	Normal	TCGA-CV-7250-11A-01R-2015-13	Normal
TCGA-CV-7437-11A-01R-2132-07	Normal	TCGA-H7-A6C5-11A-11R-A30I-13	Normal
TCGA-CN-4722-01A-01R-1436-07	Tumor	TCGA-CV-6935-01A-11R-1914-13	Tumor
TCGA-CV-7440-01A-11R-2132-07	Tumor	TCGA-CN-6988-01A-11R-1914-13	Tumor
TCGA-CN-6989-01A-11R-1915-07	Tumor	TCGA-BA-6868-01B-12R-1914-13	Tumor
TCGA-QK-AA3J-01A-11R-A39I-07	Tumor	TCGA-UF-A71D-01A-12R-A34O-13	Tumor
TCGA-CN-5361-01A-01R-1436-07	Tumor	TCGA-F7-A622-01A-11R-A28Z-13	Tumor
TCGA-CN-A49B-01A-31R-A24H-07	Tumor	TCGA-CV-7261-01A-11R-2015-13	Tumor
TCGA-CR-7388-01A-11R-2016-07	Tumor	TCGA-T3-A92M-01A-31R-A39B-13	Tumor
TCGA-CV-A45W-01A-11R-A24Z-07	Tumor	TCGA-BA-4078-01A-01T-1435-13	Tumor
TCGA-CV-7177-01A-11R-2016-07	Tumor	TCGA-CN-5355-01A-01R-1435-13	Tumor
TCGA-CV-7424-01A-11R-2081-07	Tumor	TCGA-BA-A6DI-01A-11R-A30I-13	Tumor
TCGA-CV-A460-01A-21R-A24Z-07	Tumor	TCGA-D6-A74Q-01A-11R-A34O-13	Tumor
TCGA-CV-7437-01A-21R-2132-07	Tumor	TCGA-D6-6824-01A-11R-1914-13	Tumor
TCGA-CV-6962-01A-11R-1915-07	Tumor	TCGA-CR-7399-01A-11R-2015-13	Tumor
TCGA-F7-A623-01A-11R-A28V-07	Tumor	TCGA-CV-7101-01A-11R-2015-13	Tumor
TCGA-CN-6022-01A-21R-1686-07	Tumor	TCGA-F7-8298-01A-11R-2401-13	Tumor
TCGA-UF-A7JF-01A-11R-A34R-07	Tumor	TCGA-CV-5435-01A-01R-1685-13	Tumor
TCGA-CR-7374-01A-11R-2016-07	Tumor	TCGA-CV-7422-01A-21R-2080-13	Tumor
TCGA-QK-A8Z8-01A-11R-A39I-07	Tumor	TCGA-CR-7398-01A-11R-2015-13	Tumor
TCGA-CR-7370-01A-11R-2132-07	Tumor	TCGA-BA-A6DA-01A-31R-A31R-13	Tumor
TCGA-F7-7848-01A-11R-2132-07	Tumor	TCGA-UF-A7J9-01A-12R-A34O-13	Tumor
TCGA-BA-A6DA-01A-31R-A31N-07	Tumor	TCGA-CN-A49B-01A-31R-A24J-13	Tumor
TCGA-CV-5431-01A-01R-1514-07	Tumor	TCGA-CN-6989-01A-11R-1914-13	Tumor
TCGA-D6-6826-01A-11R-1915-07	Tumor	TCGA-BA-6870-01A-11R-1872-13	Tumor
TCGA-CV-5430-01A-02R-1686-07	Tumor	TCGA-CV-A460-01A-21R-A25B-13	Tumor
TCGA-CN-6992-01A-11R-1915-07	Tumor	TCGA-CR-7374-01A-11R-2015-13	Tumor
TCGA-CV-7248-01A-11R-2016-07	Tumor	TCGA-UF-A7JH-01A-21R-A34O-13	Tumor
TCGA-CV-7415-01A-11R-2081-07	Tumor	TCGA-QK-AA3J-01A-11R-A39B-13	Tumor
TCGA-BA-6868-01B-12R-1915-07	Tumor	TCGA-D6-8568-01A-11R-2401-13	Tumor
TCGA-TN-A7HJ-01A-12R-A34R-07	Tumor	TCGA-CV-5443-01A-01R-1513-13	Tumor
TCGA-D6-A6ES-01A-12R-A31N-07	Tumor	TCGA-CR-7364-01A-11R-2015-13	Tumor
TCGA-CV-5435-01A-01R-1686-07	Tumor	TCGA-CN-4735-01A-01R-1435-13	Tumor
TCGA-CV-A6K1-01A-11R-A31N-07	Tumor	TCGA-QK-A8Z8-01A-11R-A39B-13	Tumor
TCGA-D6-6517-01A-11R-1873-07	Tumor	TCGA-CV-7415-01A-11R-2080-13	Tumor
TCGA-KU-A66S-01A-21R-A30B-07	Tumor	TCGA-CV-5434-01A-01R-1685-13	Tumor
TCGA-CN-A641-01A-11R-A30B-07	Tumor	TCGA-CN-5360-01A-01R-1435-13	Tumor
TCGA-CV-7430-01A-11R-2132-07	Tumor	TCGA-CV-5441-01A-01R-1513-13	Tumor
TCGA-CV-7421-01A-11R-2081-07	Tumor	TCGA-BA-6869-01A-11R-1872-13	Tumor
TCGA-HD-7229-01A-11R-2016-07	Tumor	TCGA-UF-A718-01A-22R-A34O-13	Tumor
TCGA-D6-6824-01A-11R-1915-07	Tumor	TCGA-CN-5356-01A-01R-1435-13	Tumor
TCGA-CV-A461-01A-41R-A266-07	Tumor	TCGA-F7-A50I-01A-11R-A28Z-13	Tumor
TCGA-CN-6023-01A-11R-1686-07	Tumor	TCGA-CV-7250-01A-11R-2015-13	Tumor
TCGA-BA-A6DI-01A-11R-A30B-07	Tumor	TCGA-BB-7870-01A-11R-2231-13	Tumor
TCGA-UF-A7J9-01A-12R-A34R-07	Tumor	TCGA-CN-A63W-01A-11R-A30I-13	Tumor
TCGA-CN-6012-01A-11R-1686-07	Tumor	TCGA-CR-7388-01A-11R-2015-13	Tumor
TCGA-F7-A622-01A-11R-A28V-07	Tumor	TCGA-CV-5432-01A-02R-1685-13	Tumor
TCGA-BA-6869-01A-11R-1873-07	Tumor	TCGA-CV-7245-01A-11R-2015-13	Tumor
TCGA-CN-A6V3-01A-12R-A34R-07	Tumor	TCGA-BA-4076-01A-01T-1435-13	Tumor
TCGA-CV-A45Y-01A-11R-A24Z-07	Tumor	TCGA-KU-A66S-01A-21R-A30I-13	Tumor
TCGA-CR-7389-01A-11R-2016-07	Tumor	TCGA-CV-7089-01A-11R-2015-13	Tumor
TCGA-D6-A6EK-01A-11R-A31N-07	Tumor	TCGA-F7-7848-01A-11R-2131-13	Tumor
TCGA-CV-7245-01A-11R-2016-07	Tumor	TCGA-CV-7440-01A-11R-2131-13	Tumor
TCGA-UF-A7JJ-01A-11R-A34R-07	Tumor	TCGA-CN-4739-01A-02R-1513-13	Tumor
TCGA-CV-7242-01A-11R-2016-07	Tumor	TCGA-DQ-5629-01A-01R-1872-13	Tumor
TCGA-CN-5360-01A-01R-1436-07	Tumor	TCGA-CN-6010-01A-11R-1685-13	Tumor
TCGA-F7-A50I-01A-11R-A28V-07	Tumor	TCGA-CV-A45Y-01A-11R-A25B-13	Tumor
TCGA-CN-4739-01A-02R-1514-07	Tumor	TCGA-BB-7864-01A-11R-2231-13	Tumor
TCGA-BA-5555-01A-01R-1514-07	Tumor	TCGA-CV-7248-01A-11R-2015-13	Tumor
TCGA-CV-7433-01A-11R-2132-07	Tumor	TCGA-UF-A7JJ-01A-11R-A34O-13	Tumor
TCGA-CR-7399-01A-11R-2016-07	Tumor	TCGA-CN-6012-01A-11R-1685-13	Tumor
TCGA-CV-7410-01A-21R-2081-07	Tumor	TCGA-CV-5440-01A-01R-1513-13	Tumor
TCGA-CR-7364-01A-11R-2016-07	Tumor	TCGA-QK-A8ZB-01A-11R-A39B-13	Tumor
TCGA-CR-7398-01A-11R-2016-07	Tumor	TCGA-CN-4727-01A-01R-1435-13	Tumor
TCGA-CV-5432-01A-02R-1686-07	Tumor	TCGA-CV-A45W-01A-11R-A25B-13	Tumor
TCGA-CV-7250-01A-11R-2016-07	Tumor	TCGA-HD-7229-01A-11R-2015-13	Tumor
TCGA-CR-7402-01A-11R-2016-07	Tumor	TCGA-F7-A623-01A-11R-A28Z-13	Tumor
TCGA-CN-4727-01A-01R-1436-07	Tumor	TCGA-BA-5555-01A-01R-1513-13	Tumor
TCGA-CV-5443-01A-01R-1514-07	Tumor	TCGA-CR-6474-01A-11R-1872-13	Tumor
TCGA-CV-5440-01A-01R-1514-07	Tumor	TCGA-DQ-7595-01A-11R-2231-13	Tumor
TCGA-CN-4738-01A-02R-1514-07	Tumor	TCGA-UF-A7JK-01A-11R-A34O-13	Tumor
TCGA-CV-7101-01A-11R-2016-07	Tumor	TCGA-CV-5978-01A-11R-1685-13	Tumor
TCGA-UF-A718-01A-22R-A34R-07	Tumor	TCGA-D6-6517-01A-11R-1872-13	Tumor
TCGA-CV-7422-01A-21R-2081-07	Tumor	TCGA-CV-7410-01A-21R-2080-13	Tumor
TCGA-BB-4217-01A-11R-2081-07	Tumor	TCGA-CV-5431-01A-01R-1513-13	Tumor
TCGA-CV-5434-01A-01R-1686-07	Tumor	TCGA-BB-4217-01A-11R-2080-13	Tumor
TCGA-T3-A92M-01A-31R-A39I-07	Tumor	TCGA-CN-6992-01A-11R-1914-13	Tumor
TCGA-CN-A497-01A-11R-A24H-07	Tumor	TCGA-CN-6023-01A-11R-1685-13	Tumor
TCGA-QK-A8ZB-01A-11R-A39I-07	Tumor	TCGA-D6-A6EK-01A-11R-A31R-13	Tumor
TCGA-D6-8568-01A-11R-2403-07	Tumor	TCGA-CN-A63T-01A-11R-A28Z-13	Tumor
TCGA-CV-A45Z-01A-21R-A24Z-07	Tumor	TCGA-CV-7418-01A-11R-2080-13	Tumor
TCGA-CV-5444-01A-02R-1514-07	Tumor	TCGA-CV-7247-01A-11R-2015-13	Tumor
TCGA-CN-5363-01A-01R-1436-07	Tumor	TCGA-CN-4738-01A-02R-1513-13	Tumor
TCGA-CN-5356-01A-01R-1436-07	Tumor	TCGA-CN-A497-01A-11R-A24J-13	Tumor
TCGA-CN-4723-01A-01R-1436-07	Tumor	TCGA-CN-5363-01A-01R-1435-13	Tumor
TCGA-CR-6474-01A-11R-1873-07	Tumor	TCGA-CR-7402-01A-11R-2015-13	Tumor
TCGA-CN-6021-01A-11R-1686-07	Tumor	TCGA-CV-A45Z-01A-21R-A25B-13	Tumor
TCGA-CV-5978-01A-11R-1686-07	Tumor	TCGA-CN-5361-01A-01R-1435-13	Tumor
TCGA-CN-A63T-01A-11R-A28V-07	Tumor	TCGA-CV-7421-01A-11R-2080-13	Tumor
TCGA-CV-7247-01A-11R-2016-07	Tumor	TCGA-CV-A461-01A-41R-A25Z-13	Tumor
TCGA-CV-7261-01A-11R-2016-07	Tumor	TCGA-H7-A6C5-01A-11R-A30I-13	Tumor
TCGA-CN-A63W-01A-11R-A30B-07	Tumor	TCGA-CN-6022-01A-21R-1685-13	Tumor
TCGA-CN-4735-01A-01R-1436-07	Tumor	TCGA-TN-A7HJ-01A-12R-A34O-13	Tumor
TCGA-D6-A74Q-01A-11R-A34R-07	Tumor	TCGA-D6-6826-01A-11R-1914-13	Tumor
TCGA-CN-6997-01A-11R-2016-07	Tumor	TCGA-BB-7862-01A-21R-2231-13	Tumor
TCGA-UF-A71D-01A-12R-A34R-07	Tumor	TCGA-CN-6021-01A-11R-1685-13	Tumor
TCGA-D6-A6EQ-01A-11R-A31N-07	Tumor	TCGA-CV-A6K1-01A-11R-A31R-13	Tumor
TCGA-CN-A63U-01A-11R-A30B-07	Tumor	TCGA-CV-7437-01A-21R-2131-13	Tumor
TCGA-DQ-5629-01A-01R-1873-07	Tumor	TCGA-CV-6962-01A-11R-1914-13	Tumor
TCGA-UF-A7JK-01A-11R-A34R-07	Tumor	TCGA-D6-A6EQ-01A-11R-A31R-13	Tumor
TCGA-CR-7371-01A-11R-2016-07	Tumor	TCGA-CN-A63U-01A-11R-A30I-13	Tumor
TCGA-CV-6935-01A-11R-1915-07	Tumor	TCGA-CR-7389-01A-11R-2015-13	Tumor
TCGA-UF-A7JH-01A-21R-A34R-07	Tumor	TCGA-UF-A7JF-01A-11R-A34O-13	Tumor
TCGA-CV-7089-01A-11R-2016-07	Tumor	TCGA-DQ-7589-01A-11R-2231-13	Tumor
TCGA-CN-5355-01A-01R-1436-07	Tumor	TCGA-CV-7430-01A-11R-2131-13	Tumor
TCGA-CN-6988-01A-11R-1915-07	Tumor	TCGA-CV-7242-01A-11R-2015-13	Tumor
TCGA-BA-6870-01A-11R-1873-07	Tumor	TCGA-CN-4722-01A-01R-1435-13	Tumor
TCGA-BA-4076-01A-01R-1436-07	Tumor	TCGA-D6-A6ES-01A-12R-A31R-13	Tumor
TCGA-CV-5441-01A-01R-1514-07	Tumor	TCGA-CV-7424-01A-11R-2080-13	Tumor
TCGA-CN-6010-01A-11R-1686-07	Tumor	TCGA-CV-5444-01A-02R-1513-13	Tumor
TCGA-CV-7418-01A-11R-2081-07	Tumor	TCGA-CN-4723-01A-01R-1435-13	Tumor
TCGA-BA-4078-01A-01R-1436-07	Tumor	TCGA-CR-7371-01A-11R-2015-13	Tumor
TCGA-F7-8298-01A-11R-2403-07	Tumor	TCGA-CN-A641-01A-11R-A30I-13	Tumor
		TCGA-CN-A6V3-01A-12R-A34O-13	Tumor
		TCGA-CV-7433-01A-11R-2131-13	Tumor
		TCGA-CV-5430-01A-02R-1685-13	Tumor
		TCGA-CN-6997-01A-11R-2015-13	Tumor
		TCGA-CV-7177-01A-11R-2015-13	Tumor
		TCGA-CR-7370-01A-11R-2131-13	Tumor
