# Supplementary material for: Down-Regulation of MiR-181c-5p Promotes Epithelial-to-Mesenchymal Transition in Laryngeal Squamous Cell Carcinoma via Targeting SERPINE1
Source: Front Oncol. 2020 Dec 21;10:544476. doi: 10.3389/fonc.2020.544476 (PMC7931772; doi:10.3389/fonc.2020.544476)
Supplement: Supplementary file 3 [file Table_2.xlsx]

## Sheet: Sheet1
mRNAs in GSE51985	mRNAs in GSE59102	283 overlapping mRNAs
AMBN	MMP12	MMP12
C20orf144	HOXC13	HOXC13
CCNB3	PLP1	CRISP2
AADACL4	CRISP2	CDC6
ZNF714	C16orf89	RBL1
CCR5	CDC6	FGD6
ZNF182	CASC9	MCM2
PAGE2	GJB7	HOXB7
KIF1BP	RBL1	PPP1R14C
LRSAM1	PMP2	SORBS2
MAGEA12	HOXC13-AS	HOXD11
TRIML2	TMEFF1	DLG2
DSC1	FGD6	ADGRB3
KCNG3	MCM2	HOXD10
TCP10	HOXB7	ZNF471
KRT74	NUCB2	HOXC9
C11orf87	VSX1	FAM107A
KMT2C	LINC01296	TK1
RLN3	CAB39L	SH3BGRL2
HIST1H1E	CRISP3	AQP5
WBP11P1	SCN7A	C16orf59
RUNDC3A	HSD17B6	ISG15
NLRP7	PPP1R14C	RSPO1
MICAL3	NEMP1	CLEC3B
GAGE12I	SORBS2	ACOX2
HIPK1	DUXAP8	CDC45
LOC100130238	HOXD11	LAMC2
MIR190A	DLG2	CHEK1
NEK9	LOC100507460	CSF2
GBX2	ADGRB3	GSG2
SLC8A2	HOXD10	MMP3
CNGB1	ZNF471	TPX2
SCN2A	EHF	CDCA5
SPRR2G	ASPA	TMEM100
OR4K15	MOGAT1	TTYH1
COL10A1	GPRIN1	KIF3C
C6orf10	HOXC9	VSIG2
MIR454	FAXDC2	PGAM5
BIRC5	GGTA1P	EBF1
RBMY1J	LOC105379426	OASL
CDSN	ECT2	CILP
MRI1	FSCN1	DBF4B
PDIA3	WDHD1	HOXC8
PCDHGA3	FAM107A	KRT16
HOXD11	TK1	PDE1A
NUDT10	SH3BGRL2	SLC44A3
PLA2G4A	ANKRD20A8P	ATP6V0A4
RBFOX1	AQP5	FAM3D
TUBG1	LY6K	MFAP2
ELK4	C16orf59	S100A7A
PTHLH	GREM2	SCARA5
MIR1256	FGF10	PDK4
HOXC8	ISG15	FUT6
IFNK	ANKRD20A2	CEP55
SLC14A2	TMEM132C	FOXM1
NMRAL1P1	TRIP13	NOSTRIN
KRT75	RSPO1	SOD3
CD274	PCAT7	MMP1
TSPAN18	ABCA6	LYVE1
ARMS2	HOXA10	RASL11B
COL9A1	E2F1	CYP2J2
MIR1914	PAIP2B	ADH4
COL11A2	C1QTNF7	C2orf40
MMP11	CLSPN	ERVMER34-1
CHRFAM7A	CLEC3B	NR3C2
SETD7	ACOX2	FAM174B
EPYC	CDC45	SPRR2G
KRT1	LAMC2	MMP11
ARL9	AOX1	LHX2
PAX6	CHEK1	SOST
SERF1B	EXO1	C7
SLC35G3	XCL1	BIRC5
CLEC12A	ORC1	CLCA4
DAZ2	CSF2	NEK2
LOC202181	GSG2	CDC25C
HOXB7	MMP3	KRT16P2
IGFL2	NR2F2-AS1	LEPR
FXR1	TPX2	CRYM
LACE1	GALNT12	CGNL1
MAGEA4	TNXB	RORC
ADORA1	ATP1A2	ABCA8
TRIM7	CDCA5	COL4A6
TRIM49C	ANKRD20A5P	MELK
MAGEA1	LINC01140	SERPINE1
NFS1	ANGPTL1	AURKB
GOLGA7B	NDRG2	GALNT16
CSAG3	ALOX12P2	SPP1
PML	FANCA	ANGPTL7
KRT16	AKAP12	RNASE4
TPH2	ENAH	SELENBP1
PRAME	RAD51	CYP4B1
MIR548F4	TNFRSF10B	OXGR1
KRT17P5	TMEM100	APOBEC3B
CYP26A1	TTYH1	TMEM158
MMP3	BMP8A	FAM221A
ERVMER34-1	KIF14	KRT17
SPINK6	NOCT	CCL23
SLC47A2	KIF3C	FAM189A2
SPP1	VSIG2	RELN
GAGE12G	PGAM5	MMP9
WFDC10B	EBF1	OGN
LHX2	OASL	BICDL2
KNL1	ANKRD20A11P	BCAS1
HOXC9	CILP	CXCL12
B4GALNT1	DBF4B	VIT
KIAA1456	GNA14	NBEA
MMP9	HOXC8	BPIFB2
MMP10	PLCXD3	PZP
APOC4	KRT16	CKAP2L
FGB	KIF2C	CFD
DPPA2P3	MYOC	TFF3
AMH	AUNIP	PRB4
CHKA	PDE1A	LAMA3
MIR618	ZIC5	SYT1
KIF13A	SNX10	PTHLH
FGF19	ART4	PRAME
IGSF21	SLC44A3	PDZRN4
PIK3CA	KAT2B	PTPRN2
MMP12	BICD1	CCL14
HIST1H3G	AR	CD274
SNORA36C	ATP6V0A4	FAM89A
KRT16P2	FAM3D	PIP
CST1	MFAP2	PLAU
SNORD50A	FXYD1	HMGCS2
B3GNT5	IGF2BP2	STATH
MAGEA11	F10	TMPRSS5
GPRC5D	MEOX2	MAGEA1
MFAP2	MYRIP	GCNT3
NEIL3	S100A7A	MAGEA4
CEP55	KIF18A	LGI1
GJC1	TREM2	SLIT3
S100A7A	FMO2	B3GNT6
DEPDC4	NRG2	ABL2
OR4S2	C1orf132	TNFRSF12A
MEST	RAD54L	KRT14
PRKACB	BUB1	TMPRSS2
SMARCD3	SNX5	SCIN
NTRK2	PNPLA3	IL24
UCMA	GINS1	KBTBD11
ZNF536	LINC00491	AGR3
CBX2	SCARA5	APOD
GNPDA2	TENM2	GABRP
MKRN3	ZNF415	PRR4
OR2B3	PDK4	RGS22
HOXC6	SYTL4	MMRN1
SLC7A11	NAAA	WDR66
UNCX	NXPH4	CDSN
EGFR	FUT6	SLC52A1
KRTDAP	CEP55	MLPH
DUSP5P1	FOXM1	ACADL
MMP1	ANKRD20A12P	PLEKHA6
FBN2	XRCC2	SLITRK5
ZIC2	POPDC3	RBM20
PSMC3IP	SORCS1	TM4SF19
SSC4D	KIF26B	DEPTOR
TM4SF19	FIRRE	KIAA1456
COL4A6	MYO1B	PI16
CHAC2	ZNF135	TMEM178A
AMTN	ARHGAP6	CYP4X1
NKAIN2	FAM95A	NRG1
CELSR3	KLF3-AS1	TF
DEFB103A	MCM10	PRR15L
MAGEA9B	ABCA9	CHST9
RBL1	DEPDC1	TUBB3
ANKRD20A4	TSPAN12	MAPK12
POLR2M	TRPM2	PADI1
EVC	NOSTRIN	CEACAM1
MAP7D2	SOD3	MAGEA12
ARTN	ASXL3	C6orf58
ZFP64	RAG1	TFF1
FGD6	MMP1	PTGDS
GAL	C17orf53	WFDC12
OASL	LYVE1	FAM3B
PCDH19	RASL11B	MUC1
SPOCD1	CYP2J2	GP2
KRT6B	NDNF	CTHRC1
SCHIP1	PLA2G2A	PRB3
APOBEC3B	GDF10	PSCA
SPO11	CYP2B6	WISP1
ITGA6	ADH4	MFAP4
FGFR4	C2orf40	ADGRF1
CREG2	PLK1	NETO2
AKR1C2	DLX3	PDE6A
ADAM23	ANLN	C4orf19
DDX52	GINS4	CXCL17
MAP2	ERVMER34-1	COL10A1
DLX5	NR3C2	MAATS1
OR6C6	FAM174B	TCN1
ZNF570	SPRR2G	CENPA
ORM2	TNFRSF9	STC2
PRELID3A	MMP11	SPDEF
KRT17	LHX2	PLA2G7
ARHGAP28	SOST	AMPD1
TNFRSF18	LMO7DN	GAL
HOXD1	NTRK3	GNG7
MIR629	C7	MAMDC2
PDCD10	ARMC2	C6orf10
WDR66	TMC7	ST6GALNAC1
GP9	BIRC5	ZG16B
NETO2	KLF15	WDR72
TMEM158	RSAD2	PRB1
GBP5	GNB5	NELL2
EGLN3	CHRDL1	CLDN10
C18orf54	CA9	CREG2
LAMC2	CLCA4	SERPINB11
ST7L	SHCBP1	DSC1
ARVCF	NEK2	PPP1R3C
PRR16	WDR76	TSPAN8
PSPH	CDC25C	NPW
ESM1	KRT16P2	FBN2
DENND1A	CYP4F29P	MIR99AHG
TOP2A	CXCL5	PIGR
DNMT3B	LEPR	TDO2
NOS1	CYP27B1	SCGB1A1
SNORD26	CRYM	COL1A1
RGS20	PDZRN3	SP5
ABL1	CGNL1	FRZB
NPW	RORC	APOC1
LIN7A	USB1	CH25H
SAPCD2	ABCA8	KRTDAP
FRYL	COL4A6	ALDH1L1
ETV5	MELK	SPOCD1
CENPA	ADAM12	PRB2
CNTN1	RAD51AP1	RNF183
TERF1	POTED	MS4A8
IMPG1	IL17D	SCGB3A2
XK	SERPINE1	LYZ
APOC1	DEPDC1B	KRT4
NRG1	SPNS2	IGFL2
PLA2G7	METTL21A	PLEKHB1
SLC35G1	FUT5	CYP2F1
MTBP	AURKB	DNALI1
CXorf49B	IGF1	CCL28
SNAR-A1	LINC01615	FOLR1
STC2	GALNT16	SPRR4
KLK5	NDC80	CHST6
TUBB3	SPP1	DMBT1
PLAU	ANGPTL7	MUC7
CCL17	GULP1	CRTAC1
PLEC	EMCN	CLUL1
FST	B4GALT2	NXPE2
IL1RAP	DNAH17	CTSG
PEX5L	CFH	SLPI
MRPL23-AS1	C1QTNF3	NKX3-1
HAS3	PART1	MFSD6L
APOL4	RNASE4	RGS20
FAM89A	SLCO1A2	ACKR1
ABCC5	SELENBP1	CDO1
MIR585	CYP4B1	ADH1A
POMC	OXGR1	LPO
C16orf59	APOBEC3B	AZGP1
LRRC2	GPX3	MSMB
TRHDE	SNED1	SLC47A2
SKP2	CFHR3	MAGEA6
RUNX1T1	TMEM158	SPAG8
COL1A1	CACNB4	MAB21L2
MAP1LC3B2	HOXC10	ADGRG2
CTHRC1	ALPK2	NLRP7
VWC2L	PEG3-AS1	MAPT
VCL	FAM221A	KRT6B
MTCL1	KRT17	PPP1R1B
SYF2	JAM2	SYT8
LRP12	CCL23	CHL1
DIP2A	FAM189A2	PNCK
MIR26B	ZNF114	MB
SPOCK3	SDPR	SFRP1
KHDC1L	RELN	ADH1C
NKD1	STAT5B	ASPRV1
CABYR	MMP9	SFTA2
SH2D5	HPGD	TNC
SOST	CDH24	KRT17P5
HORMAD1	OGN	AGR2
LILRA5	BICDL2	TMC5
MATN3	BCAS1	RSPH1
ARHGAP11A	CXCL12	LTF
NOX4	VIT	ADAM23
PRSS3P2	IFI27	ROPN1B
IL24	PPP4R4	CXCL10
NUF2	DLX4	CP
MYO5A	KIF4A	GSTA1
SPRR4	HIST1H2AL	KLK5
PHLDB2	NBEA	KRT1
CD226	RRAGD	PRSS27
MLC1	BPIFB2
CDCA4	RECK
CKAP2L	PZP
SERPINE1	HOXA11-AS
GJB6	POTEE
UBE2V1	CKAP2L
TP63	PGM5-AS1
SLC11A1	CFD
MYO1A	TFF3
RAD51B	PRB4
TXLNG	LAMA3
WISP1	IL33
CDC45	SYT1
APOL1	CDH19
SNORD1C	PTHLH
PRR11	DLX2
TNFRSF12A	SKA1
SESN3	LINC00520
CASP7	PRAME
AKR1B15	PDZRN4
RNF217	EPHA10
TPX2	IL36G
CENPQ	GJA3
LAMA3	PTPRN2
NT5M	HOXB9
DYNC1I1	FADS1
SLC16A10	SCGB2A1
KLK7	STRIP2
MAPK12	SSC5D
SLC5A12	CCL14
HOXD10	SFRP2
TESMIN	CD274
ZWINT	TNFAIP3
CGB8	FAM89A
TNC	KIAA2022
YJEFN3	PIP
LAMP3	PLAU
GINS2	HMGCS2
DIAPH3	STATH
WFDC12	TMPRSS5
ABL2	IKZF2
MYO19	LOXL2
CCL18	SCN8A
LOC151174	PHYHIP
HOMER1	MAGEA1
MELK	GCNT3
LOC100131532	FUT3
MAGEA6	MAGEA4
FPR3	LGI1
CDC25C	GNGT1
HS6ST2	SLIT3
CXCL10	PAX9
POTEF	POTEB3
CTSV	B3GNT6
CKAP5	ABL2
AKR1B10	TNFRSF12A
KRT14	LINC00319
UBE2C	KRT14
EID3	INHBA
CSF2	SRPX
ASPRV1	RSPO3
HELLS	NRIP3
SNCB	PPARGC1A
ASPHD1	CDCA2
SNORD76	EPS8L1
GABRR1	TMPRSS2
ETV4	PLAC1
CDCA5	SNTG2
MGAM	BTC
CDC6	SCIN
MDK	GPR19
LAMB3	ABI3BP
SYT12	HMGA2
CDKN3	CAPN14
C17orf51	IL24
HOXC13	KBTBD11
RBMY1E	AGR3
C6orf223	PLAUR
DPH1	AQP3
MSI2	LINC00659
RASL11B	CHRNA5
KIF3C	C12orf75
FANCI	APOD
PPP2R2B	FGF7
NEK2	GABRP
DLGAP5	EDN3
CHEK1	P3H2
CHST11	SPATA6
BNC1	LINC01354
TOB2P1	MYO5C
UCHL1	ZNF285
FNDC1	PRR4
FOXM1	IFI6
DBF4B	PTGES2-AS1
PNCK	IGF2BP1
ZNF610	RGS22
MRPL4	MMRN1
MRPL47	WDR66
CYMP	CDSN
AURKB	FAM221B
ISG15	SLC52A1
PLPPR1	MLPH
UHRF1	ACADL
BRCA1	PLEKHA6
C2orf48	TRABD2B
WDR72	SLITRK5
RFC3	TREM1
TK1	TTC9
DST	RBM20
GSG2	ADTRP
ITGAX	PODN
PKP1	ZNF818P
NELL2	SOX11
SLC52A1	PLPP4
MCM2	TM4SF19
CYP4F11	ERBB4
LOC729080	IFIT1
C6orf15	GPNMB
GRIK1	SHOX2
KIAA0101	DEPTOR
EFNB1	KIAA1456
ATAD2	LOC286191
SEMA4B	PI16
UFD1L	TMEM178A
VSNL1	SLITRK4
PPP1R14C	CYP4X1
OIP5	CYP4Z1
CTAG1A	ADGRD1
HOMER3	ZNF300P1
HAS2	ZSCAN18
GCK	MANSC1
TTK	NRG1
COL17A1	P2RY14
LAIR2	RGN
SCG5	POTEM
MLLT11	ANG
LOC727896	TF
ERI2	ESYT3
TSPAN10	PRR15L
CDCA3	BLACAT1
HIST1H2BM	AFAP1L2
RPL39L	ARSI
DGKZ	IFIT3
SLC25A15	LRRC15
NACC2	LDLRAD1
BEND2	PRSS36
LGI1	DLX1
PCDH10	CHST9
RAET1E	TUBB3
GATM	MAPK12
TMEM178A	SCNN1B
BICDL2	IL27
STAB2	DHRS2
SLC44A3	PADI1
PREX2	AIF1L
CXXC4	CEACAM1
H2BFXP	CEP126
NR4A3	OMD
SLC28A1	SCRG1
PTPRQ	S100A7
SLPI	MAGEA12
PRAMEF12	SOX10
EBF1	ESRRG
KHDRBS3	C6orf58
SLITRK5	HIST2H3A///HIST2H3C
CFAP77	TFF1
CHD3	LMO3
CDC42EP5	PLAC8
ENPP4	ZNF667-AS1
CTSG	PTGDS
ZNF540	DCLK1
SLC22A13	ZNF829
MAOB	WFDC12
STPG2	CYP3A7
ADGRF1	BST2
ISL1	DLL3
MUC1	USP54
RNF14	FAM3B
CYP39A1	MUC1
GDPD3	LOC254896
DEPTOR	NME5
SCN3B	GP2
STXBP6	LOC401472
SPAG8	IL11
AGR2	KRBOX1
ANKRD20A1	WHRN
ABCA3	CTHRC1
DRD2	SCGB1D1
DNALI1	PRB3
NKX3-1	NSUN7
OSR1	DAGLA
NOSTRIN	SHISA3
C3orf30	EIF5A2
FHIT	PSCA
COBL	WISP1
CYP4B1	MFAP4
LUZP2	LINC00675
GAPT	MYOT
RUNDC3B	PRKAA2
HSD17B13	ADGRF1
TCEAL6	CEACAM7
GNG7	MUC5B
FRZB	NETO2
ARSH	PDE6A
NLRP2	PDPN
PZP	NUDT11
HINT3	LMF1
MFAP4	MAGEA2B
C2orf88	MAGEA9
TSSC2	C4orf19
LINC00298	GJB1
GHRL	ADARB2
SHE	CEACAM6
HGD	GINS3
NOTCH2	FAM150B
ZBBX	FEZ1
CILP	CXCL17
PLCD4	CYP3A5
LEPR	RIC3
LOC729966	COL10A1
MRGPRX2	KHDC1
UBQLNL	S100P
NCALD	GAST
MSMB	AFDN-AS1
CRACR2B	GFAP
CYP2J2	ODF3L1
RYR3	FRMD1
KEL	MSX2P1
ACKR1	MAATS1
MACROD2	AMOT
BHMT2	CHST2
CD300LG	SH2D1B
SYT8	NPY1R
ACADL	TCN1
DNAAF5	MYZAP
NR3C2	CENPA
PTENP1	VSIG10L
STS	STC2
ALDH3B1	SPDEF
SLIT3	C1orf168
LINC01315	PCSK9
KIAA1683	CHRNA7
CAPS	ZFR2
ACACB	PLA2G7
C3orf18	F13A1
C11orf70	PEBP4
MLPH	AMPD1
ACSM5	CYP3A4
CFD	GAL
RN7SK	GNG7
XPNPEP2	CCL3
KBTBD11	SLC10A4
SLC15A2	SRD5A2
PRDM13	MAMDC2
PMS1	CSAG1
ILK	C6orf10
SNORD113-6	ST6GALNAC1
BPIFA3	LIPG
NBEA	ZG16B
IPW	WDR72
BCKDHB	PRB1
CHST9	ANKRD35
TTTY14	NELL2
PPP4R1L	CEACAM5
ROPN1B	ALOX12B
PURA	ATP8B3
SPATA18	CLDN10
PON3	CCL7
GCOM1	ZNF682
PNMAL2	KCNB1
SOX5	PRELP
CORO2B	CREG2
ANKS1B	TGM2
FAM189A2	DEFB103B
PDE1A	POTEG
PSMG3-AS1	SERPINB11
LINC00930	FUT7
BIRC3	C2orf54
CH25H	DSC1
TMEM184A	FPR2
HSPB8	SEC14L4
OGN	CA3
MAB21L2	PPP1R3C
CDC14A	TSPAN8
OBSL1	NPW
GLRA4	EN1
CHST4	TRIM15
CLCA4	IGFBP5
PRR15L	WISP2
SERPINB11	IGSF10
FAM177B	FBN2
PLXNA4	HCG22
ZNF471	MSX2
RCAN2	KRT222
WFDC6	XKR4
CHST6	TIMP4
PI16	SLC4A4
MIR634	MIR99AHG
LRRN2	PIGR
CFAP126	IL1B
PABPC1L2A	TDO2
C1orf210	SCGB1A1
GSTA2	ACPP
CDO1	KLHDC7B
FAM3B	SPINK5
ZNF626	GUCA2B
VAV3	PEG3
MIR99AHG	NME9
PCDH20	EYA2
KIAA1211L	LRRC31
CYP21A2	ENPP3
RSPH9	UPK3B
SYT1	LCAL1
STMND1	TOX3
PTPRN2	COL1A1
PIFO	HTR1E
SYNGR1	HSPB3
ASCL1	SP5
GIMAP1	MACC1
PACRG	FRZB
ROR1	SCEL
PGM5	SLURP1
AMY1A	DLK1
CEACAM1	CSAG4
GOLT1A	DPCR1
ACOX2	CYTL1
OR10H3	APOC1
TPPP3	FOSL1
SLC5A1	MATN1
RBM20	BPIFB6
LMOD1	SCGB3A1
TC2N	CKMT2
FAM184A	SLC27A6
LOC100130705	LONRF2
FBXO15	MUC20
L1CAM	MAL
MPL	CH25H
SEMG2	FOXA1
PRR15	KRTDAP
SEMA3G	SMPD3
SLC7A4	ALDH1L1
S100A13	SPOCD1
SOD3	PRB2
DCDC2B	SEMA3E
CYP4X1	UPK1A
CFAP58	CFTR
TTC21A	GALNT5
RGS22	C15orf62
LRIT2	CAPN8
FAM149A	RNF183
PSCA	RGS4
RSPH14	KRT16P3
RAB17	MS4A8
C4orf19	MGP
ICA1	COL11A1
ZCCHC18	CCL11
DRD5	FCER1A
LYVE1	SCGB3A2
CXCL17	PTGIS
SEPT7P2	LYZ
OXGR1	KRT4
ENDOV	ITM2A
FAM183A	IGFL2
C5orf46	ADGRE1
EFCAB12	KCNJ16
GPD1	CLEC4M
RNASE4	LRMP
IL19	PLEKHB1
CYP19A1	CYP2F1
MS4A1	DNALI1
ENDOU	BCAT1
PRRT3	CCL28
PPP1R1A	CD177
DPT	FOLR1
MMEL1	LYPD1
KCNJ18	SPRR4
CPA5	KLHDC8A
CA10	CHST6
MASP1	ADRA2A
WDR38	SNX31
AGBL2	ONECUT2
SERPINA11	MLF1
TMEM100	MMP13
F5	AHRR
RHBG	DMBT1
ADGRG2	MUC7
TMC5	CRTAC1
SYNJ1	BPIFB1
HS3ST6	CLUL1
PPM1L	KLHL41
ZC3H12B	DES
B3GNT6	PRUNE2
GSTA1	SCNN1A
CCL21	NXPE2
KDM4B	CTSG
SPPL2C	CTTNBP2
AMY2A	GDPD2
MIR744	SPEF2
DMD	SLPI
MYBPC1	NKX3-1
EFCAB1	MEDAG
AFF3	MFSD6L
PDZRN4	SYTL5
CD5L	RGS20
AFMID	PAK3
NR2E3	ACKR1
KANK3	LINC00261
DYDC1	TRNP1
TF	SERPINI2
SCGB1A1	DEFB4A
RSPO1	CDO1
KCNRG	LOC100128164
VIT	TCAM1P
LRRC73	ADH1A
CLEC3B	LPO
LKAAEAR1	TFAP2B
KPNA7	LCE3A
C9orf24	SLC6A2
LDOC1	JCHAIN
LINC00284	AZGP1
DNAH9	MSMB
CP	SLC47A2
CLUL1	CYP2C9
TCN1	DYNLRB2
RXFP4	MAGEA6
DNAH6	KREMEN2
CLDN3	MIA
NAIP	TMEM213
LYZ	SPAG8
TMEM125	PTN
GRAMD1C	AIM2
YPEL4	CLEC12B
PLEKHB1	GJC3
VWDE	KRT13
FAM221A	POTEC
WDR49	SCN2B
RNF183	WFDC5
RAB26	C16orf78
AMY1B	GDA
BCAS1	LAMB4
DLG2	OSM
GFRA1	LINC00944
C2orf70	MAMSTR
RLN2	LIPH
ADGRB3	MAB21L2
CARD14	ADGRG2
FAM47B	LCN2
STK33	NLRP7
KCNA2	MSC
MSLN	LCE3B
SELENBP1	MAPT
ERN2	SLIT2
ADH1C	LEMD1
SCIN	EYA1
TEX14	RASGEF1A
CXCL12	LOC441178
EFCAB6	RAB3B
PHYHD1	PTGS2
RASEF	IGHA2///IGHA1///IGH
APOD	OGDHL
DCX	KRT6B
BEX1	LCE3D
AMPD1	ATP12A
GPR22	MPP4
SPAG6	ERICH2
PDK4	HLF
ST6GALNAC1	S100A1
PTH1R	PPP1R1B
MIR107	IL20
PGAM5	UGT2B7
CDHR4	SYT8
CNTFR	CHL1
MORN3	SHISA6
SLC7A10	SMPX
TTYH1	PLEKHS1
OR7E37P	SCGB1D2
TCTEX1D4	FAM47E
KRT7	SMR3B
AGR3	FAM132A
RORC	CSF3
PLAC9	WFDC2
ATF3	PNCK
SPINK8	MB
CDKL4	MNX1
LINC00244	ELF5
ATP6V0A4	IL1R2
OR11H6	FABP6
MAPT	TMPRSS11B
ANK2	ADH7
LCK	FAR2P1
VILL	MUCL1
MIR365A	SFRP1
MIR96	ADH1C
SLCO4A1-AS1	ASPRV1
TESC	SFTA2
FUT6	AFAP1-AS1
SPIN2B	IL1A
CFAP157	APOBEC3A
PMP22	ZNF695
KCNIP3	TNC
DRC3	CXCL11
TMPRSS2	KRT17P5
PADI1	AGR2
SFRP1	KLK11
SPDEF	CDH22
ABCA8	GUCY1B2
GPAT2	DPP10-AS1
GGT6	SLC5A8
SH3BGRL2	TMC5
FAM174B	CXCL8
IL1RN	LOR
TSPAN8	RSPH1
GAS2L1P2	FOXL2
CCDC60	CRNN
DNAI2	LTF
MTNR1A	TP53TG3
MAMDC2	ADAM23
TCTEX1D1	ROPN1B
SFTA2	FCGBP
ZNF354C	CXCL10
TCP11L2	DDIT4L
GPIHBP1	PROM1
PTGDS	CP
PPP1R3C	RARRES1
PRR4	PPP1R9A
SLC37A2	CRCT1
TSNAXIP1	KLK12
SMIM21	IL36RN
ATP2A3	GSTA1
GP2	HP
GCNT3	GTSF1
CCDC110	NEFL
SHISA9	TCHH
MIR411	LCE2B
CGNL1	CAPN6
GALNT16	MUC16
MME	KLK5
ARHGEF25	ROPN1
PDE6A	SLC44A4
HEPACAM2	KRT1
GAS2L2	CNTNAP2
FBXO24	HCAR1
CCL14	PRSS27
KRTAP12-4	MYH11
TPTE2P3
STATH
SPAG1
ARFGEF3
CNDP1
MFSD6L
DNAI1
KRT4
SPINK7
SNORD77
DPP6
FAIM2
SLC22A6
HNF4G
HIST2H2BF
MAP3K4
CCL1
CACNG6
PRSS27
C11orf95
FDCSP
OR6A2
NDUFB4
BAG5
SORBS2
HSFY2
PSG9
MS4A8
MAATS1
FAM47A
SLITRK6
JPH3
TCEAL2
BOD1L1
CAPN9
CRTAC1
RIPPLY2
LTF
CYP2F1
ADH1A
AZGP1
SP5
MIR93
DMBT1
WDR93
HSPB6
TTTY17A
ZBTB16
ERICH5
NXPE2
SNORD42A
VNN2
CRYM
CLDN10
C11orf97
RNASE8
LOC440446
MAPK8IP1
MCF2L2
CACNB2
FOLR1
NDUFV3
MBNL1
CRISPLD1
VSIG2
ZNF662
CLCNKA
TFF3
GPT
CAPSL
FAM107A
PIGR
KERA
PRKAR2B
GFRA3
PDZD3
CHL1
C9orf135
ANGPTL7
PRB4
ADH1B
ALDH1L1
CELA2A
PRSS1
LRRC26
CFAP206
MMRN1
ST6GAL1
TCEAL7
AKNAD1
TTC29
MLXIP
HMGCS2
GOLM1
PLEKHA6
SCGB3A2
GABRP
OSCP1
CRISP2
ODAM
C19orf12
CCL23
PTGER3
FAM3D
NXPE4
NMS
MAP6
PRAMEF20
SLC1A2
C2orf40
DAW1
MUC21
MIR1207
CCL28
OR6S1
PPIL6
C6orf58
IQCD
IL22
PIP
PPP1R1B
C7
TCTN2
TTBK1
AQP5
GIMD1
ZMYND10
MT3
GPR25
LRRC6
ARHGAP35
ADAM28
GRAP2
HBM
FCRL4
ADH4
NKX2-1
DCT
TMEM200C
CATIP
CBFA2T2
ENTPD8
PRKCB
SEMA6D
MAP3K19
RERGL
C9orf152
SMAD9
CPEB3
FAM86B3P
EDA
RSPH10B
P2RX5
SPACA4
SERPINA9
LPO
GRXCR1
FAM229B
LOC105378292
ZG16B
FOXJ1
SERPINA1
ZNF582
OR8D1
DEPDC5
DCHS2
SLC16A7
RELN
TFF1
C10orf107
CFAP52
RSPH1
RNF19A
KCNC4
LRRCC1
TANK
PRB3
MIR627
VIP
F2RL2
CFAP99
BPIFB2
PIH1D3
PRB1
VPS13B
TUBA4B
ACBD7
MUC7
ITLN1
DRC1
SNTN
SCARA5
ST6GALNAC5
RTN4
DPH3P1
CCDC39
MIR200C
PRB2
MIR1252
SNORD96B
NANOG
CLDN18
SNX21
TMPRSS5
ERICH3
TDO2
ACOX1
FAM99B
SPATA17
C6orf62
DNAJB3
SNORD116-4
KLF17
LAT2
KCNE1
GIPC2
MB
FOXE3
RADIL
C11orf16
ELAVL2
CSN2
NLGN3
RHOXF1
