# Supplementary material for: Down-Regulation of MiR-181c-5p Promotes Epithelial-to-Mesenchymal Transition in Laryngeal Squamous Cell Carcinoma via Targeting SERPINE1
Source: Front Oncol. 2020 Dec 21;10:544476. doi: 10.3389/fonc.2020.544476 (PMC7931772; doi:10.3389/fonc.2020.544476)
Supplement: Supplementary file 4 [file Table_3.xlsx]

## Sheet: Sheet1
mRNAs targeted miRNAs by ENCORI database	mRNAs targeted miRNAs in TCGA LSCC cohort
hsa-miR-19b	hsa-mir-196b
hsa-miR-20a	hsa-mir-139
hsa-miR-93	hsa-mir-196a-2
hsa-miR-96	hsa-mir-196a-1
hsa-miR-101	hsa-mir-378c
hsa-miR-181a	hsa-mir-4652
hsa-miR-181b	hsa-mir-615
hsa-miR-181c	hsa-mir-455
hsa-miR-211	hsa-mir-767
hsa-miR-200b	hsa-mir-301a
hsa-miR-1	hsa-mir-105-1
hsa-miR-125b	hsa-mir-105-2
hsa-miR-140	hsa-mir-9-3
hsa-miR-125a	hsa-mir-9-2
hsa-miR-184	hsa-mir-9-1
hsa-miR-190a	hsa-mir-503
hsa-miR-200c	hsa-mir-378d-1
hsa-miR-30e	hsa-mir-1910
hsa-miR-328	hsa-mir-99a
hsa-miR-20b	hsa-mir-210
hsa-miR-429	hsa-mir-378d-2
hsa-miR-181d	hsa-mir-375
hsa-miR-532	hsa-mir-301b
hsa-miR-625	hsa-mir-1269a
hsa-miR-671	hsa-mir-1293
hsa-miR-769	hsa-mir-6510
hsa-miR-361	hsa-mir-1258
hsa-miR-362	hsa-mir-3662
hsa-miR-330	hsa-mir-1-1
hsa-miR-1271	hsa-mir-1-2
hsa-miR-224	hsa-mir-4326
hsa-miR-19a	hsa-mir-548f-1
hsa-miR-30a	hsa-mir-5089
hsa-miR-106a	hsa-mir-1269b
hsa-miR-192	hsa-mir-378i
hsa-miR-148a	hsa-mir-133a-1
hsa-miR-30c	hsa-mir-133a-2
hsa-miR-30d	hsa-mir-7-2
hsa-miR-10a	hsa-mir-31
hsa-miR-10b	hsa-mir-3170
hsa-miR-34a	hsa-mir-499a
hsa-miR-215	hsa-mir-573
hsa-miR-30b	hsa-mir-320c-2
hsa-miR-130a	hsa-mir-3144
hsa-miR-138	hsa-mir-508
hsa-miR-141	hsa-mir-6783
hsa-miR-150	hsa-mir-1305
hsa-miR-185	hsa-mir-514a-3
hsa-miR-186	hsa-mir-1254-1
hsa-miR-301a	hsa-mir-1537
hsa-miR-130b	hsa-mir-137
hsa-miR-342	hsa-mir-4776-2
hsa-miR-148b	hsa-mir-658
hsa-miR-331	hsa-mir-514a-1
hsa-miR-196b	hsa-mir-6731
hsa-miR-449a	hsa-mir-4776-1
hsa-miR-449b	hsa-mir-181c
hsa-miR-425	hsa-mir-378f
hsa-miR-423	hsa-mir-4788
hsa-miR-488	hsa-mir-3667
hsa-miR-301b	hsa-mir-7112
hsa-miR-942	hsa-mir-383
hsa-miR-1270	hsa-mir-514a-2
hsa-miR-676	hsa-mir-466
hsa-let-7a	hsa-mir-873
hsa-let-7c	hsa-mir-514b
hsa-let-7d	hsa-mir-4745
hsa-let-7f	hsa-mir-206
hsa-miR-98	hsa-mir-1246
hsa-let-7g	hsa-mir-133b
hsa-miR-514a	hsa-mir-513c
hsa-let-7b	hsa-mir-509-1
hsa-let-7e	hsa-mir-876
hsa-miR-654	hsa-mir-4705
hsa-miR-541	hsa-mir-7641-1
hsa-miR-23c	hsa-mir-1911
hsa-miR-23a	hsa-mir-488
hsa-miR-23b	hsa-mir-6717
hsa-miR-21
hsa-miR-590
hsa-miR-34c
hsa-miR-203a.1
hsa-miR-3616
hsa-miR-573
hsa-miR-6505
hsa-miR-7154
hsa-miR-543
hsa-miR-384
hsa-miR-182
hsa-miR-194
hsa-miR-33b
hsa-miR-33a
hsa-miR-339

## Sheet: Sheet2
hsa-miR-19b
hsa-miR-20a
hsa-miR-93
hsa-miR-96
hsa-miR-101
hsa-miR-181a
hsa-miR-181b
hsa-miR-181c
hsa-miR-211
hsa-miR-200b
hsa-miR-1
hsa-miR-125b
hsa-miR-140
hsa-miR-125a
hsa-miR-184
hsa-miR-190a
hsa-miR-200c
hsa-miR-30e
hsa-miR-328
hsa-miR-20b
hsa-miR-429
hsa-miR-181d
hsa-miR-532
hsa-miR-625
hsa-miR-671
hsa-miR-769
hsa-miR-361
hsa-miR-362
hsa-miR-330
hsa-miR-1271
hsa-miR-224
hsa-miR-19a
hsa-miR-30a
hsa-miR-106a
hsa-miR-192
hsa-miR-148a
hsa-miR-30c
hsa-miR-30d
hsa-miR-10a
hsa-miR-10b
hsa-miR-34a
hsa-miR-215
hsa-miR-30b
hsa-miR-130a
hsa-miR-138
hsa-miR-141
hsa-miR-150
hsa-miR-185
hsa-miR-186
hsa-miR-301a
hsa-miR-130b
hsa-miR-342
hsa-miR-148b
hsa-miR-331
hsa-miR-196b
hsa-miR-449a
hsa-miR-449b
hsa-miR-425
hsa-miR-423
hsa-miR-488
hsa-miR-301b
hsa-miR-942
hsa-miR-1270
hsa-miR-676
hsa-let-7a
hsa-let-7c
hsa-let-7d
hsa-let-7f
hsa-miR-98
hsa-let-7g
hsa-miR-514a
hsa-let-7b
hsa-let-7e
hsa-miR-654
hsa-miR-541
hsa-miR-23c
hsa-miR-23a
hsa-miR-23b
hsa-miR-21
hsa-miR-590
hsa-miR-34c
hsa-miR-203a.1
hsa-miR-3616
hsa-miR-573
hsa-miR-6505
hsa-miR-7154
hsa-miR-543
hsa-miR-384
hsa-miR-182
hsa-miR-194
hsa-miR-33b
hsa-miR-33a
hsa-miR-339
